# Supplementary material for: Red Disperse Azo Dye Side Chains Influence on Polyethylene Terephthalate Dyeing Performances in Supercritical Carbon Dioxide Media
Source: Polymers (Basel). 2022 Dec 15;14(24):5487. doi: 10.3390/polym14245487 (PMC9782905; doi:10.3390/polym14245487)
Supplement: Supplementary file 1 [file polymers-14-05487-s001.zip]

Archive with 1 entries (1 files):
- polymers-2090299-SI.pdf
